# Supplementary material for: eIF4A/PDCD4 Pathway, a Factor for Doxorubicin Chemoresistance in a Triple-Negative Breast Cancer Cell Model
Source: Cells. 2022 Dec 15;11(24):4069. doi: 10.3390/cells11244069 (PMC9776898; doi:10.3390/cells11244069)
Supplement: Supplementary file 1 [file cells-11-04069-s001.zip]

Archive with 1 entries (1 files):
- cells-1862462-supplementary.pdf
